# Supplementary material for: Dietary Patterns and Oral Health Behaviours Associated with Caries Development from 4 to 7 Years of Age
Source: Life (Basel). 2021 Jun 24;11(7):609. doi: 10.3390/life11070609 (PMC8305377; doi:10.3390/life11070609)
Supplement: Supplementary file 1 [file life-11-00609-s001.zip]

Archive with 1 entries (1 files):
- life-1252429-supplementary.pdf
